# Supplementary material for: Identification of molecular sub-networks associated with cell survival in a chronically SIVmac-infected human CD4+ T cell line
Source: Virol J. 2014 Aug 27;11:152. doi: 10.1186/1743-422X-11-152 (PMC4163169; doi:10.1186/1743-422X-11-152)
Supplement: Supplementary file 7 — Additional file 7: Table S2: Top downregulated hubs in the chronic SIV infection of C8166 T cells predicted by the ICF. (XLSX 12 KB) [file 12985_2013_2486_MOESM7_ESM.xlsx]

## Sheet: Sheet1
Entrez gene ID	number of known interactions		number of affected interactions	total number of affected ppi in chronic infection	total number of ppi		binomial distribution p-value	expression change fold (log2, chronic vs. ctl)		gene symbol
4086	146		62	1095	36487		0	-4.664		SMAD1
9612	62		31	1095	36487		0	-1.428		NCOR2
7514	41		30	1095	36487		0	-1.337		XPO1
1639	30		22	1095	36487		0	-1.093		DCTN1
2274	43		21	1095	36487		0	-2.578		FHL2
7249	22		19	1095	36487		0	-1.703		TSC2
580	29		18	1095	36487		0	-1.208		BARD1
4176	35		17	1095	36487		0	-1.597		MCM7
890	27		16	1095	36487		0	-1.442		CCNA2
2810	31		15	1095	36487		0	-1.139		SFN
545	20		15	1095	36487		0	-2.905		ATR
8826	23		14	1095	36487		0	-1.163		IQGAP1
57142	20		14	1095	36487		0	-1.164		RTN4
5701	13		12	1095	36487		0	-1.205		PSMC2
920	32		12	1095	36487		3.6193e-11	-3.018		CD4
7205	35		12	1095	36487		1.0777e-10	-1.254		TRIP6
4436	12		10	1095	36487		0	-1.671		MSH2
6778	17		10	1095	36487		8.8297e-12	-2.272		STAT6
699	13		9	1095	36487		1.4876e-11	-1.604		BUB1
3486	28		9	1095	36487		2.1822e-08	-2.538		IGFBP3
